# Supplementary material for: Assessment of Pulmonary Function After Treatment of Scoliosis: Meta-Analysis and Review Article
Source: Medicina (Kaunas). 2025 Jun 23;61(7):1127. doi: 10.3390/medicina61071127 (PMC12298537; doi:10.3390/medicina61071127)
Supplement: Supplementary file 1 [file medicina-61-01127-s001.zip]

Archive with 1 entries (1 files):
- medicina-3622745-supplementary.pdf
